# Supplementary material for: Identification of single-cell blasts in pediatric acute myeloid leukemia using an autoencoder
Source: Life Sci Alliance. 2024 Aug 27;7(11):e202402674. doi: 10.26508/lsa.202402674 (PMC11358707; doi:10.26508/lsa.202402674)
Supplement: Supplementary file 1 [file LSA-2024-02674_TableS1.xlsx]

## Sheet: Sheet1
Patient ID	Time Points	Age in years at diagnosis	Sex
P1	Dx, Rel	9.96986	Male
P2	Dx, EoI, Rel	21.3014	Male
P3	Dx, Rel	17.1808	Male
P4	Dx, Rel	6.60274	Male
P5	Dx, Rel	12.1616	Male
P6	Dx, Rel	10.052	Male
P7	Dx, EoI, Rel	21.137	Male
P8	Dx, Rel	13.4384	Male
P9	Dx, EoI, Rel	5.66849	Female
P10	Dx, EoI, Rel	6.79726	Male
P11	Dx, Rel	6.24657	Female
P12	Dx, Rel	15.3233	Male
P13	Dx, Rel	15.3178	Male
P14	Dx, Rel	5.92877	Male
P15	Dx, Rel	11.6247	Female
P16	Dx, Rel	14.9041	Female
P17	Dx, Rel	14.0575	Female
P18	Dx, Rel	2.11233	Female
P19	Dx, Rel	15.4411	Male
P20	Dx, Rel	10.5836	Female
P21	EoI	0.36	Female
