# Supplementary material for: Identification of single-cell blasts in pediatric acute myeloid leukemia using an autoencoder
Source: Life Sci Alliance. 2024 Aug 27;7(11):e202402674. doi: 10.26508/lsa.202402674 (PMC11358707; doi:10.26508/lsa.202402674)
Supplement: Supplementary file 2 [file LSA-2024-02674_TableS2.xlsx]

## Sheet: Sheet1
ID	Fusion or Mutation	WHO classification	Risk Classification	MRD EoI1	SCT status
P1	KMT2A::MLLT10	Acute monoblastic/acute monocytic leukemia	Standard	0	SCT not received
P2	KMT2A::MLLT10	Acute monoblastic/acute monocytic leukemia	Standard	0	SCT not received
P3	KMT2A::MLLT10	Acute monoblastic/acute monocytic leukemia	Standard	0	SCT received after relapse
P4	KMT2A::ELL	AML with maturation	Standard	0	SCT received after relapse
P5	KMT2A::ELL;	Acute myelomonocytic leukemia	Standard	0.01	SCT received on TX (before relapse)
	FLT3-ITD
P6	KMT2A PTD	AML without maturation	Standard	0	SCT received after relapse
P7	KMT2A::AFDN	Acute monoblastic/acute monocytic leukemia	Standard	0	SCT received after relapse
P8	RUNX1::RUNX1T1	AML with t(8;21)(q22;q22); RUNX1-RUNX1T1	Low	0	SCT received after relapse
P9	RUNX1::RUNX1T1	AML with t(8;21)(q22;q22); RUNX1-RUNX1T1	Low	0.0002	SCT not received
P10	RUNX1::RUNX1T1	AML with t(8;21)(q22;q22); RUNX1-RUNX1T1	Low	0	SCT received after relapse
P11	RUNX1::RUNX1T1	AML with t(8;21)(q22;q22); RUNX1-RUNX1T1	Low	0.006	SCT received after relapse
P12	NUP214::ABL1	AML with myelodysplasia-related changes	High	0.05	SCT received in follow-up (before relapse)
P13	other	AML with myelodysplasia-related changes	Standard	0	SCT received after relapse
P14	NPM1c mutation	AML with mutated NPM1	Low	0.048	SCT received after relapse
P15	other	AML with maturation	Standard	0	SCT received after relapse
P16	NPM1::MLF1	Acute monoblastic/acute monocytic leukemia	Standard	0	SCT not received
P17	ETV6::FOXO1	AML with myelodysplasia-related changes	Standard	0	SCT received after relapse
P18	CBFA2T3::GLIS2	AML, with minimal differentiation	Standard	0.0004	SCT received after relapse
P19	bi CEBPa mutation	AML with maturation	Low	0	SCT not received
P20	bi CEBPa mutation	AML with maturation	Low	0	SCT received after relapse
P21	KMT2A::MLLT10	Not Available	Standard	0
