# Supplementary material for: Identification of single-cell blasts in pediatric acute myeloid leukemia using an autoencoder
Source: Life Sci Alliance. 2024 Aug 27;7(11):e202402674. doi: 10.26508/lsa.202402674 (PMC11358707; doi:10.26508/lsa.202402674)
Supplement: Supplementary file 3 [file LSA-2024-02674_TableS3.xlsx]

## Sheet: Sheet1
PatientID	P1		P2		P3		P4		P5		P6		P7		P8		P9		P10		P11		P12		P13		P14		P15		P16		P17		P18		P19		P20
Timepoint	D	R	D	R	D	R	D	R	D	R	D	R	D	R	D	R	D	R	D	R	D	R	D	R	D	R	D	R	D	R	D	R	D	R	D	R	D	R	D	R
KMT2Ar	1	1	1	1	1		1	1	1				1	1
RUNX1::T1															1	1	1	1	1	1	1	1
NPM1::MLF1																															1	1
NUP214::ABL1																							1	1
ETV6::FOXO1																																	1	1
CBFA2T3::GLIS2																																			1	1
complex																									1	1
Inv(8)																													1	1
Biallelic CEBPa																																					1	1	1	1
NPM1c																											1	1
WT1																										1				1					1	1
MGA																												1
GATA2														1															1										1	1
CRBBP																	1	1
NRAS	1	1	2						1										2	1	1																		3
KRAS					1		1	1					1	1
NF1																									1	1
PTPN11	1		1
PIK3CA				1
KMT2A-PTD											1
ASXL1								1															1	1
SETD2			2
IDH1											1																				1	1
IDH2																			1	1
FLT3									1		1												1	1
KIT															1	1	1	1			2	1
NOTCH1																																	1	1
CCND2																		1			1
