# Supplementary material for: Identification of single-cell blasts in pediatric acute myeloid leukemia using an autoencoder
Source: Life Sci Alliance. 2024 Aug 27;7(11):e202402674. doi: 10.26508/lsa.202402674 (PMC11358707; doi:10.26508/lsa.202402674)
Supplement: Supplementary file 4 [file LSA-2024-02674_TableS4.xlsx]

## Sheet: Sheet1
Antibody	Source	Identifier
anti-human CD11c (3.9), PE-Cy5	Biolegend	Cat# 301609, RRID:AB_493579
anti-human CD11b (ICRF44), BV711	Biolegend	Cat# 301343, RRID:AB_2563520
anti-human CD117 (104D2), BUV395	BD Biosciences	Cat# 745733, RRID:AB_2743207
anti-human CD123 (6H6), BV650	Biolegend	Cat# 306019, RRID:AB_11218792
anti-human CD13 (WM15), BV421	Biolegend	Cat# 301715, RRID:AB_2562525
anti-human CD14 (M5E2), BUV563	BD Biosciences	Cat# 741441, RRID:AB_2870917
anti-human CD19 (HIB19), Super Bright 436	Thermo Fisher Scientific	Cat# 62-0199-42, RRID:AB_2637386
anti-human CD203c (NP4D6), PE-Dazzle	Biolegend	Cat# 324623, RRID:AB_2566234
anti-human CD3 (UCHT1), BUV805	BD Biosciences	Cat# 565515, RRID:AB_2739277
anti-human CD33 (WM53), PE	Biolegend	Cat# 303403, RRID:AB_314347
anti-human CD34 (8G12), BV480	BD Biosciences	Cat# 746688, RRID:AB_2743958
anti-human CD35 (E11), FITC	Biolegend	Cat# 333404, RRID:AB_2085022
anti-human CD38 (HIT2), APC-Fire810	Biolegend	Cat# 303550, RRID:AB_2860784
anti-human CD4 (RPA-T4), Pacific Blue	Biolegend	Cat# 300521, RRID:AB_493098
anti-human CD42b (HIP1), PE-Cy7	Biolegend	Cat# 303916, RRID:AB_2616766
anti-human CD45 (HI-30), PerCP	Biolegend	Cat# 304025, RRID:AB_893341
anti-human CD45RA (HI100), BV570	Biolegend	Cat# 304131, RRID:AB_10897946
anti-human CD56 (NCAM16.2), BUV737	BD Biosciences	Cat# 612766, RRID:AB_2813880
anti-human CD64 (10.1), BV605	Biolegend	Cat# 305034, RRID:AB_2566237
anti-human CD71 (L01.1), BUV615	BD Biosciences	Cat# 751091, RRID:AB_2875125
anti-human CD8a (RPA-T8), BV785	Biolegend	Cat# 301046, RRID:AB_2563264
anti-human HLA-DR (G46-6), BUV661	BD Biosciences	Cat# 565073, RRID:AB_2722500
