# Supplementary material for: Identification of single-cell blasts in pediatric acute myeloid leukemia using an autoencoder
Source: Life Sci Alliance. 2024 Aug 27;7(11):e202402674. doi: 10.26508/lsa.202402674 (PMC11358707; doi:10.26508/lsa.202402674)
Supplement: Supplementary file 5 [file LSA-2024-02674_TableS5.xlsx]

## Sheet: Sheet1
Marker	Co-factor	Threshold for positive
FSC_A	0	0
SSC_A	0	0
CD3	5460	0.47
CD4	2610	0.31
CD8	6220	0.59
CD11b	2900	0.31
CD11c	2180	0.4
CD13	2650	0.3
CD14	3400	0.25
CD19	6640	0.61
CD33	3570	0.36
CD34	3700	0.38
CD35	2770	0.36
CD38	3820	0.29
CD45	3820	0.36
CD45RA	3820	0.3
CD64	2860	0.36
CD56	1930	0.33
CD71	2860	0.39
CD117	2860	0.26
CD123	5460	0.31
CD203c	4960	0.42
HLA_DR	4960	0.27
