# Supplementary material for: Identification of single-cell blasts in pediatric acute myeloid leukemia using an autoencoder
Source: Life Sci Alliance. 2024 Aug 27;7(11):e202402674. doi: 10.26508/lsa.202402674 (PMC11358707; doi:10.26508/lsa.202402674)
Supplement: Supplementary file 6 [file LSA-2024-02674_TableS6.xlsx]

## Sheet: Sheet1
Parameter	Values
Model type	Autoencoder , Variational autoencoder
Learning rate	0.001, 0.002, 0.005, 0.007, 0.01, 0.02
Activation function	Sigmoid, ReLU, Tanh
Latent dimension	2, 4, 6, 8
Number of layers*	2, 3, 4, 5, 7, 10
Epochs	5, 10, 15, 20
