# Supplementary material for: Identification of single-cell blasts in pediatric acute myeloid leukemia using an autoencoder
Source: Life Sci Alliance. 2024 Aug 27;7(11):e202402674. doi: 10.26508/lsa.202402674 (PMC11358707; doi:10.26508/lsa.202402674)
Supplement: Supplementary file 7 [file LSA-2024-02674_TableS7.xlsx]

## Sheet: Sheet1
	Parameters
SVM	C	Gamma	Class_weight	Kernel
	1, 0.1, 0.01	Scale, auto	Balanced, None	linear, poly, rbf, sigmoid
LM	C	Solver	Class_weight	Penalty
	1, 0.1, 0.01	Saga, lbfgs	Balanced, None	None, L1, L2, ElasticNet
MLP	Alpha	Activation	Hidden_layer_sizes	Max iter	Solver
	0.01, 0.001, 0.0001	Tanh, ReLU	40, 60	500	Sgd, lbfgs, adam
			100
			50, 100
			50, 10, 50
			40, 60, 40, 10
RF	Criterion		Class_weight	N_estimators
	Gini, Entropy		Balanced, None	50, 100, 200, 500
